# Supplementary material for: Growth Hormone-Releasing Hormone (GHRH) Antagonist Peptides Combined with PI3K Isoform Inhibitors Enhance Cell Death in Prostate Cancer
Source: Cancers (Basel). 2025 May 13;17(10):1643. doi: 10.3390/cancers17101643 (PMC12110010; doi:10.3390/cancers17101643)
Supplement: Supplementary file 1 [file cancers-17-01643-s001.zip]

Archive with 1 entries (1 files):
- cancers-3558218-supplementary.pdf
